# Supplementary material for: Increasing Minimally Processed Food Intake in Depression via Commercial Meal Delivery: Qualitative Accounts of Participant Experiences
Source: Nutrients. 2026 Jun 9;18(12):1852. doi: 10.3390/nu18121852 (PMC13305699; doi:10.3390/nu18121852)
Supplement: Supplementary file 1 [file nutrients-18-01852-s001.zip]

Archive with 1 entries (1 files):
- nutrients-4346635-supplementary.pdf
